# Supplementary material for: Challenges Pertaining to the Optimization of Therapy and the Management of Asthma—Results from the 2023 EU-LAMA Survey
Source: Biomedicines. 2025 Aug 1;13(8):1877. doi: 10.3390/biomedicines13081877 (PMC12383591; doi:10.3390/biomedicines13081877)
Supplement: Supplementary file 1 [file biomedicines-13-01877-s001.zip]

Archive with 2 entries (2 files):
- Online_repository.pdf
- Supplementary Figures.pdf
